# Supplementary material for: Biochemical Responses to the Long-Term Impact of Copper Sulfate (CuSO4) in Tobacco Plants
Source: Int J Mol Sci. 2023 Oct 13;24(20):15129. doi: 10.3390/ijms242015129 (PMC10606774; doi:10.3390/ijms242015129)
Supplement: Supplementary file 1 [file ijms-24-15129-s001.zip]

Archive with 1 entries (1 files):
- ijms-2628690-supplementary.pdf
